# Supplementary material for: Structure-based virtual screening of CYP1A1 inhibitors: towards rapid tier-one assessment of potential developmental toxicants
Source: Arch Toxicol. 2021 Jun 28;95(9):3031–48. doi: 10.1007/s00204-021-03111-2 (PMC8380238; doi:10.1007/s00204-021-03111-2)
Supplement: Supplementary file 2 — Supplementary file2 (XLSX 70 KB) [file 204_2021_3111_MOESM2_ESM.xlsx]

## Sheet: Sheet2
ToxCastID	Chemical Name	CASRN	Allo.Score	Ortho.Score	AC50
C264618442	SSR146977	264618-44-2	-55.65	100000000	NA
C648917139	AVE2865	648917-13-9	-50.08	56.76	NA
C171866312	CP-283097	171866-31-2	-48.48	145.48	NA
C127308821	Zamifenacin	127308-82-1	-48.27	819.1	0.759040007852229
C181640095	SR144190	181640-09-5	-48.17	100000000	NA
C29232937	Pirimiphos-methyl	29232-93-7	-48.09	-33.59	NA
C253450098	Besonprodil	253450-09-8	-47.95	90.5	NA
C344930956	SSR69071	344930-95-6	-47.49	100000000	NA
C119446683	Difenoconazole	119446-68-3	-46.61	-17.09	0.163920769398011
C102603	N,N,N',N'-Tetrakis(2-Hydroxypropyl)ethylenediamine	102-60-3	-46.12	23.36	NA
C361343193	Elzasonan	361343-19-3	-45.98	86.65	NA
CNOCAS47333	PharmaGSID_47333	NOCAS_47333	-45.81	34.32	NA
CNOCAS47351	SSR240612	NOCAS_47351	-45.74	100000000	0.849461978800129
CNOCAS47346	SSR162369	NOCAS_47346	-45.62	17	NA
C52868	Haloperidol	52-86-8	-45.47	9.57	NA
C113734182	CP-114271	113734-18-2	-45.29	35.14	NA
C155990208	SR271425	155990-20-8	-45.24	69.16	0.871469093214834
CNOCAS47353	SSR241586	NOCAS_47353	-45.17	100000000	NA
CNOCAS47305	CP-608039	NOCAS_47305	-45.06	100000000	NA
C82640048	Raloxifene hydrochloride	82640-04-8	-44.98	100000000	0.810997235482051
C219790724	SB281832	219790-72-4	-44.59	94.95	NA
C1191914212	PharmaGSID_48521	1191914-21-2	-44.37	100000000	NA
C149062759	PharmaGSID_47259	149062-75-9	-44.36	-37.09	-0.102009432686709
CNOCAS47383	AVE3247	NOCAS_47383	-44.27	100000000	NA
C230954093	CP-544439	230954-09-3	-44.24	526.44	NA
C742693385	SSR504734	742693-38-5	-44.22	108.33	NA
C478263988	AVE3295	478263-98-8	-44.19	194.98	NA
CNOCAS48172	PharmaGSID_48172	NOCAS_48172	-44.15	-5.46	0.671002414216493
C368832422	CP-728663	368832-42-2	-43.97	121.05	NA
C289716945	CP-607366	289716-94-5	-43.89	-38.76	NA
C144550367	Iodosulfuron-methyl-sodium	144550-36-7	-43.84	19.87	NA
CNOCAS47377	AVE6324	NOCAS_47377	-43.83	100000000	NA
CNOCAS47299	CP-422935	NOCAS_47299	-43.77	100000000	NA
CNOCAS47389	SAR150640	NOCAS_47389	-43.67	228.3	NA
CNOCAS48176	YM218	NOCAS_48176	-43.37	100000000	NA
C725228455	AVE5638	725228-45-5	-43.36	161.39	0.887915289155992
C249296433	CJ-013610	249296-43-3	-43.34	33.06	NA
C1062243519	PharmaGSID_48511	1062243-51-9	-43.23	100000000	NA
CNOCAS47325	SB413217A	NOCAS_47325	-43.18	116.11	NA
C461023632	Aplaviroc hydrochloride	461023-63-2	-42.81	100000000	NA
C102716	Triethanolamine	102-71-6	-42.76	-17.57	NA
C3383968	Temephos	3383-96-8	-42.75	796.02	NA
C23422539	Formetanate hydrochloride	23422-53-9	-42.67	-35.35	NA
C353280076	CP-612372	353280-07-6	-42.62	-32.6	NA
C189003927	Trelanserin	189003-92-7	-42.59	100000000	NA
CNOCAS47364	SSR103800	NOCAS_47364	-42.58	417.75	NA
C24602866	Tridemorph	24602-86-6	-42.47	6.66	NA
C186392654	Ingliforib	186392-65-4	-42.43	100000000	NA
CNOCAS47342	SR125047	NOCAS_47342	-42.38	4.79	NA
C68359375	Cyfluthrin	68359-37-5	-42.18	9	NA
C179465715	CJ-013790	179465-71-5	-41.98	-39.01	NA
C929599	2,2'-[Ethane-1,2-diylbis(oxy)]diethanamine	929-59-9	-41.82	-3.35	NA
C114078	Erythromycin	114-07-8	-41.57	100000000	NA
C478149530	PHA-00543613	478149-53-0	-41.56	-20.87	NA
C51630581	Fenvalerate	51630-58-1	-41.22	68.32	NA
C139290656	Volinanserin	139290-65-6	-41.22	522.54	NA
C145742285	CP-122721	145742-28-5	-41.09	1.07	NA
C313994795	MK-578	313994-79-5	-40.8	100000000	NA
C215297271	UK-343664	215297-27-1	-40.79	100000000	NA
C33089611	Amitraz	33089-61-1	-40.73	-34.69	NA
C851916422	MK-812	851916-42-2	-40.4	100000000	NA
C2312358	Propargite	2312-35-8	-40.33	-2.42	NA
C6893023	3,5,3'-Triiodothyronine	6893-02-3	-40.25	100000000	NA
C124378774	Enadoline	124378-77-4	-40.03	49.21	NA
C69090	Chlorpromazine hydrochloride	69-09-0	-39.89	-11.96	0.756524726161911
C51309	Isoproterenol hydrochloride	51-30-9	-39.89	-22.08	NA
C146011656	FR145237	146011-65-6	-39.85	100000000	NA
C147240	Diphenhydramine hydrochloride	147-24-0	-39.75	53.8	NA
C102067	1,3-Diphenylguanidine	102-06-7	-39.74	-40.61	NA
CNOCAS47387	SAR102779	NOCAS_47387	-39.49	100000000	0.848372451640054
C49562289	Fenofibrate	49562-28-9	-39.44	3.4	NA
C2310170	Phosalone	2310-17-0	-39.42	-35.04	-0.310975263838358
C52315078	Cypermethrin	52315-07-8	-39.41	-16.8	NA
C86386734	Fluconazole	86386-73-4	-39.32	10.07	NA
C261947380	CP-532623	261947-38-0	-39.24	100000000	NA
C117718602	Thiazopyr	117718-60-2	-39.12	-13.1	NA
C107071669	Ro 23-7637	107071-66-9	-39.04	7.46	NA
C25606411	Propamocarb hydrochloride	25606-41-1	-39.03	-21.79	NA
C125116236	Metconazole	125116-23-6	-38.92	-11.55	NA
CNOCAS47255	CP-465394	NOCAS_47255	-38.89	182.71	NA
C122008859	Cyhalofop-butyl	122008-85-9	-38.77	174.35	NA
CNOCAS47385	SAR377142	NOCAS_47385	-38.75	100000000	NA
C291305061	UK-373911	291305-06-1	-38.7	55.27	NA
C402910274	UK-416244	402910-27-4	-38.66	16.86	NA
C676116044	PD 0343701	676116-04-4	-38.6	458.26	NA
C66230044	Esfenvalerate	66230-04-4	-38.49	93.42	NA
C120068373	Fipronil	120068-37-3	-38.44	-25.04	NA
C131807573	Famoxadone	131807-57-3	-38.37	140.97	NA
C111422	Diethanolamine	111-42-2	-38.33	-15.69	NA
C73223	l-Tryptophan	73-22-3	-38.04	-23.78	NA
C97322877	Troglitazone	97322-87-7	-37.94	140.96	NA
C77501634	Lactofen	77501-63-4	-37.93	100000000	NA
C135410207	Acetamiprid	135410-20-7	-37.82	-21.18	NA
CNOCAS47328	MK-274	NOCAS_47328	-37.81	-47.94	NA
C50657	Niclosamide	50-65-7	-37.71	-46.98	NA
C563122	Ethion	563-12-2	-37.66	1.26	NA
C133855988	Epoxiconazole	133855-98-8	-37.59	-22.67	NA
C116255482	Bromuconazole	116255-48-2	-37.53	-42.54	NA
CNOCAS47334	MK-968	NOCAS_47334	-37.52	-2.96	NA
C446866	Azathioprine	446-86-6	-37.51	-13.28	NA
C331623064	MK-547	331623-06-4	-37.41	100000000	NA
C118134308	Spiroxamine	118134-30-8	-37.38	-0.62	NA
C1061517621	PharmaGSID_47337	1061517-62-1	-37.25	100000000	NA
C131983727	Triticonazole	131983-72-7	-37.24	-13.08	-0.100951226657989
C56724	Coumaphos	56-72-4	-37.07	-10.07	-0.561872141579309
CNOCAS48516	PharmaGSID_48516	NOCAS_48516	-37.06	-7.66	NA
CNOCAS47349	AVE8488	NOCAS_47349	-37.01	44.25	NA
C112281773	Tetraconazole	112281-77-3	-36.96	-22.39	NA
C1843056	Octabenzone	1843-05-6	-36.93	-10.47	NA
C31218834	Propetamphos	31218-83-4	-36.87	-14.19	0.348353925096358
C13674878	TDCPP	13674-87-8	-36.86	168.83	NA
C527680564	PHA-00568487	527680-56-4	-36.77	-9.37	NA
C173584446	Indoxacarb	173584-44-6	-36.76	100000000	NA
C298198524	SSR180711	298198-52-4	-36.72	0.52	NA
C3844459	FD&C Blue No. 1	3844-45-9	-36.7	100000000	NA
C112529154	Pioglitazone hydrochloride	112529-15-4	-36.65	-10.03	NA
C100378	N,N-Diethylethanolamine	100-37-8	-36.57	-17.33	NA
C140647	Pentamidine isethionate	140-64-7	-36.39	48.55	NA
C124094	1,6-Hexanediamine	124-09-4	-36.36	-2.72	NA
CNOCAS47366	SAR115740	NOCAS_47366	-36.3	19.71	NA
CNOCAS47374	SSR161421	NOCAS_47374	-36.26	463.32	NA
C181274157	Propoxycarbazone-sodium	181274-15-7	-36.23	-4	NA
C52645531	Permethrin	52645-53-1	-36.17	-33.81	NA
C141112290	Isoxaflutole	141112-29-0	-36.11	-22.5	NA
C7173515	Didecyldimethylammonium chloride	7173-51-5	-36.1	144.01	NA
C58140	Pyrimethamine	58-14-0	-36.09	-22.53	NA
C138472012	FR900409	138472-01-2	-36.08	-18.17	NA
C686756876	PharmaGSID_48519	686756-87-6	-36.04	153.26	NA
C110488705	Dimethomorph	110488-70-5	-35.95	29.42	0.83492076091568
C50419	Clomiphene citrate (1:1)	50-41-9	-35.94	266.93	NA
C1338438	Sorbitan, mono-(9Z)-9-octadecenoate	1338-43-8	-35.94	39.24	NA
C200940234	SB243213A	200940-23-4	-35.93	41.97	NA
C3855321	2,6,10-Trimethyl-2,6,10-triazaundecane	3855-32-1	-35.92	-17.67	NA
C199119589	Trifloxysulfuron-sodium	199119-58-9	-35.87	-16.45	NA
C52918635	Deltamethrin	52918-63-5	-35.87	153.39	NA
C83657243	Diniconazole	83657-24-3	-35.84	120.2	-0.15252460060964
C94361065	Cyproconazole	94361-06-5	-35.79	-6.91	NA
C1068967963	SAR102608	1068967-96-3	-35.74	-18.92	NA
C116714466	Novaluron	116714-46-6	-35.66	100000000	NA
C2104645	EPN	2104-64-5	-35.63	14.16	NA
C51235042	Hexazinone	51235-04-2	-35.59	-16.6	NA
C97778	Disulfiram	97-77-8	-35.55	10.2	NA
C4455269	N-Methyldioctylamine	4455-26-9	-35.55	11.81	NA
C625114412	Piragliatin	625114-41-2	-35.54	504.27	NA
C114369436	Fenbuconazole	114369-43-6	-35.29	29.57	-0.0584512962499177
C7378996	N,N-Dimethyloctylamine	7378-99-6	-35.27	-25.16	NA
CNOCAS48514	PharmaGSID_48514	NOCAS_48514	-35.21	-11.05	NA
C184653847	Carabersat	184653-84-7	-35.19	16.78	NA
C181274179	Flucarbazone-sodium	181274-17-9	-35.17	-25.56	NA
C196808454	Farglitazar	196808-45-4	-35.12	100000000	NA
CNOCAS47292	PD 0200347	NOCAS_47292	-35.09	5.65	NA
C111812589	Fenpyroximate (Z,E)	111812-58-9	-35.06	341.48	NA
C6422862	Bis(2-ethylhexyl) terephthalate	6422-86-2	-35.04	-7.66	NA
C35554440	Imazalil	35554-44-0	-34.99	-27.2	0.150073805903811
C60207901	Propiconazole	60207-90-1	-34.98	-36.97	0.954726224109775
C42874033	Oxyfluorfen	42874-03-3	-34.85	-1.69	NA
C58394642	Benzyloctyl adipate	58394-64-2	-34.85	6.32	NA
C95737681	Pyriproxyfen	95737-68-1	-34.85	-5.41	NA
C54593838	Chlorethoxyfos	54593-83-8	-34.7	-16.65	NA
C1260179	Carminic acid	1260-17-9	-34.68	100000000	NA
C210631688	Topramezone	210631-68-8	-34.66	-19.37	NA
C134002601	CP-085958	134002-60-1	-34.56	108.09	NA
C180084019	SB236057A	180084-01-9	-34.55	100000000	NA
C41198087	Profenofos	41198-08-7	-34.48	-34.08	NA
C333415	Diazinon	333-41-5	-34.46	-28.6	NA
C103242	Bis(2-ethylhexyl) nonanedioate	103-24-2	-34.38	100000000	NA
C3319311	Tris(2-ethylhexyl) trimellitate	3319-31-1	-34.37	100000000	NA
C17804352	Benomyl	17804-35-2	-34.34	-39.77	NA
C263553339	GW473178E methyl benzene sulphonic acid	263553-33-9	-34.34	36.67	NA
C103231	Di(2-ethylhexyl) adipate	103-23-1	-34.33	100000000	NA
C68392358	4-Hydroxytamoxifen	68392-35-8	-34.3	100000000	NA
C41372081	Methyldopa sesquihydrate	41372-08-1	-34.3	-13.55	NA
C119168773	Tebufenpyrad	119168-77-3	-34.28	-13.56	NA
C13684634	Phenmedipham	13684-63-4	-34.21	-34.87	NA
C68694111	Triflumizole	68694-11-1	-34.18	-10.06	0.616403152256519
C43222486	Difenzoquat metilsulfate	43222-48-6	-34.15	-9.62	NA
C60168889	Fenarimol	60168-88-9	-34.12	208.78	0.889966787879243
C108010	Dimethylaminoethanol	108-01-0	-34.11	-15.59	NA
C23564058	Thiophanate-methyl	23564-05-8	-34.07	100000000	NA
C203942498	UK-337312	203942-49-8	-34.06	100000000	0.963160312614724
C588941451	PharmaGSID_48506	588941-45-1	-34.03	172.65	NA
C56382	Parathion	56-38-2	-34.02	19.82	0.550777647936546
C101202	Triclocarban	101-20-2	-33.95	-44.73	NA
C39515418	Fenpropathrin	39515-41-8	-33.92	-12.22	NA
C194098254	CP-409092	194098-25-4	-33.89	-20.38	NA
C288104790	Surinabant	288104-79-0	-33.85	202.59	NA
C86479063	Hexaflumuron	86479-06-3	-33.82	100000000	NA
C112005	Dodecyltrimethylammonium chloride	112-00-5	-33.79	-11.08	NA
C121755	Malathion	121-75-5	-33.77	5.61	0.473720421669815
C52806538	Hydroxyflutamide	52806-53-8	-33.76	-31.46	NA
C26002802	Phenothrin	26002-80-2	-33.74	-27.26	NA
C444610917	PharmaGSID_47315	444610-91-7	-33.72	100000000	NA
C57501	Sucrose	57-50-1	-33.71	0.86	NA
C22915737	Hexane-1,6-diyl dibenzoate	22915-73-7	-33.63	-12.18	NA
C128639021	Carfentrazone-ethyl	128639-02-1	-33.6	-35.74	0.812524949274946
C825643570	PharmaGSID_48513	825643-57-0	-33.58	100000000	NA
C80844071	Etofenprox	80844-07-1	-33.55	177.2	NA
C141517217	Trifloxystrobin	141517-21-7	-33.51	-11.16	NA
C66441234	Fenoxaprop-ethyl	66441-23-4	-33.5	-22.8	NA
C122623	Bis(2-ethylhexyl) decanedioate	122-62-3	-33.5	100000000	NA
C188425856	Boscalid	188425-85-6	-33.5	-22.62	NA
C79983714	Hexaconazole	79983-71-4	-33.48	7.4	NA
C2432873	Dioctyl succinate	2432-87-3	-33.43	497.86	NA
C97886458	Dithiopyr	97886-45-8	-33.41	-25.93	NA
C13071799	Terbufos	13071-79-9	-33.41	-12.08	NA
CNOCAS48509	PharmaGSID_48509	NOCAS_48509	-33.41	3694.64	NA
C161050584	Methoxyfenozide	161050-58-4	-33.37	100000000	NA
C2921882	Chlorpyrifos	2921-88-2	-33.35	-26.7	NA
CNOCAS47265	CP-471358	NOCAS_47265	-33.33	100000000	NA
CNOCAS47291	CI-1044	NOCAS_47291	-33.31	100000000	NA
C112410238	Tebufenozide	112410-23-8	-33.27	100000000	NA
C96182535	Tebupirimfos	96182-53-5	-33.26	-7.41	NA
C115968	Tris(2-chloroethyl) phosphate	115-96-8	-33.21	-15.01	NA
C131860338	Azoxystrobin	131860-33-8	-33.19	127.48	NA
C439687691	Nelivaptan	439687-69-1	-33.19	100000000	NA
C139149556	SB202235	139149-55-6	-33.18	-36.83	NA
C79622596	Fluazinam	79622-59-6	-33.15	100000000	NA
C78422	Tris(2-ethylhexyl) phosphate	78-42-2	-33.13	100000000	NA
C26644462	Triforine	26644-46-2	-33.12	30.95	NA
C210880925	Clothianidin	210880-92-5	-33.12	-25.34	NA
C60515	Dimethoate	60-51-5	-33.06	-21.66	NA
C102829	Tributylamine	102-82-9	-33.01	-14.24	NA
C188489078	Flufenpyr-ethyl	188489-07-8	-33	-42.3	NA
C221671621	SR146131	221671-62-1	-32.95	100000000	NA
C79538322	Tefluthrin	79538-32-2	-32.92	-32.59	NA
C115297	Endosulfan	115-29-7	-32.89	223.66	NA
C129453618	Fulvestrant	129453-61-8	-32.89	100000000	NA
C107534963	Tebuconazole	107534-96-3	-32.86	62.53	NA
CNOCAS48507	PharmaGSID_48507	NOCAS_48507	-32.85	-29.81	NA
C298044	Disulfoton	298-04-4	-32.79	-20.22	NA
C122145	Fenitrothion	122-14-5	-32.75	-27.68	NA
C220860504	CP-457920	220860-50-4	-32.7	-28.9	NA
C51229788	Chloroallyl methenamine chloride	51229-78-8	-32.61	-13.24	NA
C55389	Fenthion	55-38-9	-32.59	-33.67	NA
C460081996	PharmaGSID_48510	460081-99-6	-32.53	100000000	NA
C864283487	GSK232420A	864283-48-7	-32.51	-30.38	NA
C361377299	Fluoxastrobin	361377-29-9	-32.47	100000000	NA
C129630199	Pyraflufen-ethyl	129630-19-9	-32.45	-23.32	NA
C161326347	Fenamidone	161326-34-7	-32.39	41.12	NA
C53032	Prednisone	53-03-2	-32.36	20.14	NA
C69806504	Fluazifop-butyl	69806-50-4	-32.31	47.69	NA
C72548	p,p'-DDD	72-54-8	-32.29	19.51	NA
CNOCAS47330	PharmaGSID_47330	NOCAS_47330	-32.27	20.33	NA
C67747095	Prochloraz	67747-09-5	-32.26	-32.59	-0.384048275057917
C15619484	1-Benzylquinolinium chloride	15619-48-4	-32.25	-36.32	NA
C82385420	Sodium saccharin hydrate	82385-42-0	-32.25	-21.17	NA
C134605644	Butafenacil	134605-64-4	-32.24	100000000	NA
C142459583	Flufenacet	142459-58-3	-32.19	-13.41	NA
C88857	Dinoseb	88-85-7	-32.19	-32.29	NA
C82657043	Bifenthrin	82657-04-3	-32.17	55.24	NA
C1836755	Nitrofen	1836-75-5	-32.15	-19.6	NA
C115322	Dicofol	115-32-2	-32.04	30.28	NA
C77098	Phenolphthalein	77-09-8	-32.01	100000000	NA
C43121433	Triadimefon	43121-43-3	-31.99	-17.87	0.319162163743282
C79241466	Fluazifop-P-butyl	79241-46-6	-31.99	132.94	NA
C96489713	Pyridaben	96489-71-3	-31.92	37.22	NA
C175013180	Pyraclostrobin	175013-18-0	-31.91	-17.89	0.224754454689419
C113776208	Fenoxaprop-(2S)-ethyl	113776-20-8	-31.89	30.23	NA
C158081993	CP-105696	158081-99-3	-31.83	1338.11	NA
C76578148	Quizalofop-ethyl	76578-14-8	-31.81	-19.56	NA
C156052685	Zoxamide	156052-68-5	-31.78	-31.89	NA
C136042198	FR130739	136042-19-8	-31.72	186.13	NA
C148477718	Spirodiclofen	148477-71-8	-31.71	107.07	NA
C744456	Diphenyl isophthalate	744-45-6	-31.7	-43.98	NA
C75330755	Lovastatin	75330-75-5	-31.69	78.81	NA
C103361097	Flumioxazin	103361-09-7	-31.61	-39.85	NA
C66332965	Flutolanil	66332-96-5	-31.6	-32.69	NA
C66819	Cycloheximide	66-81-9	-31.57	-14.32	NA
C111991094	Nicosulfuron	111991-09-4	-31.54	58.99	NA
C35575963	Azamethiphos	35575-96-3	-31.54	-40.44	NA
C2425061	Captafol	2425-06-1	-31.47	-18.88	NA
C445295045	CP-671305	445295-04-5	-31.44	100000000	NA
C28434006	S-Bioallethrin	28434-00-6	-31.43	-25.78	NA
C117840	Dioctyl phthalate	117-84-0	-31.42	9.02	NA
C136458	Dipropyl 2,5-pyridinedicarboxylate	136-45-8	-31.39	-36.56	NA
C741582	Bensulide	741-58-2	-31.32	64.65	-0.258863103069754
C62924703	Flumetralin	62924-70-3	-31.31	100000000	NA
C87546187	Flumiclorac-pentyl	87546-18-7	-31.3	66.87	NA
C137268	Thiram	137-26-8	-31.29	-22.33	NA
C446720	Genistein	446-72-0	-31.21	-33.66	NA
C6624733	Pentane-1,5-diyl dibenzoate	6624-73-3	-31.21	-31.82	NA
C298022	Phorate	298-02-2	-31.17	-17.42	0.645602992911419
C10605217	Carbendazim	10605-21-7	-31.15	-30.79	NA
C22224926	Fenamiphos	22224-92-6	-31.13	-37.89	0.683820006647969
C732116	Phosmet	732-11-6	-31.11	-25.67	0.533859531750412
C105997	Dibutyl hexanedioate	105-99-7	-31.11	-25.72	NA
C27138314	Di(propylene glycol) dibenzoate	27138-31-4	-31.07	-5.08	NA
C72490018	Fenoxycarb	72490-01-8	-31.07	0.59	NA
CNOCAS47267	CP-642931	NOCAS_47267	-31.02	38.94	NA
C59669260	Thiodicarb	59669-26-0	-31	-7.28	0.995469677939759
C108918	Cyclohexylamine	108-91-8	-31	-10.94	NA
C117395	Quercetin	117-39-5	-30.99	-14.13	NA
C13311847	Flutamide	13311-84-7	-30.98	-29.91	NA
C100970	Methenamine	100-97-0	-30.96	-8.06	NA
C10453868	Resmethrin	10453-86-8	-30.96	-34.58	NA
C101053	Anilazine	101-05-3	-30.93	-37.13	NA
C4291638	Cladribine	4291-63-8	-30.89	-30.72	NA
C129298915	TNP-470	129298-91-5	-30.86	100000000	NA
C23031369	Prallethrin	23031-36-9	-30.82	-36.51	NA
C122453730	Chlorfenapyr	122453-73-0	-30.8	-5.09	NA
C86500	Azinphos-methyl	86-50-0	-30.8	-29.75	-0.480303904013778
C89043	Trioctyl trimellitate	89-04-3	-30.76	100000000	NA
C678397	1,1,2,2-Tetrahydroperfluoro-1-decanol	678-39-7	-30.69	-19.09	NA
C149877418	Bifenazate	149877-41-8	-30.66	-38.25	-0.184124394221406
C113484	MGK-264	113-48-4	-30.59	-21.39	NA
C51338273	Diclofop-methyl	51338-27-3	-30.54	-7.31	NA
C35367385	Diflubenzuron	35367-38-5	-30.43	-34.23	NA
C2772454	2,4-Bis(1-methyl-1-phenylethyl)phenol	2772-45-4	-30.4	31.13	NA
C36734197	Iprodione	36734-19-7	-30.38	-40.53	0.824173490717077
C117817	Di(2-ethylhexyl) phthalate	117-81-7	-30.37	271.17	NA
C584792	Allethrin	584-79-2	-30.36	-29.92	NA
C1034011	Octyl gallate	1034-01-1	-30.34	-28.37	NA
C330552	Linuron	330-55-2	-30.33	-33.97	0.477626909518885
C138261413	Imidacloprid	138261-41-3	-30.31	-21.21	NA
C131555	2,2',4,4'-Tetrahydroxybenzophenone	131-55-5	-30.29	-14.42	NA
C53861	Indomethacin	53-86-1	-30.29	14.69	NA
C501027492	PD-0333941	501027-49-2	-30.28	13.36	NA
C141662	Dicrotophos	141-66-2	-30.27	-24.57	NA
C79947	3,3',5,5'-Tetrabromobisphenol A	79-94-7	-30.2	259.53	NA
C59303	Folic acid	59-30-3	-30.2	100000000	NA
C283594901	Spiromesifen	283594-90-1	-30.14	598.28	NA
C101020	Triphenyl phosphite	101-02-0	-30.1	159.57	NA
C112733069	Zenarestat	112733-06-9	-30.1	27.03	NA
C98886443	Fosthiazate	98886-44-3	-30.08	-20.6	NA
C51707552	Thidiazuron	51707-55-2	-30.06	-32.42	NA
C30516871	3'-Azido-3'-deoxythymidine	30516-87-1	-30.04	-26.38	NA
C54626	4-Aminofolic acid	54-62-6	-30.03	100000000	NA
C298000	Methyl parathion	298-00-0	-30.01	-14.89	0.854426380138479
C50293	p,p'-DDT	50-29-3	-30	29.5	NA
C510156	Chlorobenzilate	510-15-6	-29.98	19.31	NA
C109433	Dibutyl decanedioate	109-43-3	-29.95	134.12	NA
C151506444	FR140423	151506-44-4	-29.94	-6.71	NA
C68157608	Forchlorfenuron	68157-60-8	-29.85	-37.4	0.990942241889035
C85687	Butyl benzyl phthalate	85-68-7	-29.83	-36.36	NA
C124495187	Quinoxyfen	124495-18-7	-29.81	-38.61	NA
C83055996	Bensulfuron-methyl	83055-99-6	-29.77	24.86	NA
C81131706	Pravastatin sodium	81131-70-6	-29.77	60.49	NA
C123122554	Candoxatril	123122-55-4	-29.73	100000000	NA
C7696120	Tetramethrin	7696-12-0	-29.69	-33.87	NA
C63612500	Nilutamide	63612-50-0	-29.68	-31.99	NA
C120116883	Cyazofamid	120116-88-3	-29.67	20.65	NA
C141048	Diisobutyl adipate	141-04-8	-29.65	-17.18	NA
C19666309	Oxadiazon	19666-30-9	-29.55	-30.84	NA
C84753	Dihexyl phthalate	84-75-3	-29.55	-33.06	NA
C3380345	Triclosan	3380-34-5	-29.53	-32.18	NA
C105512069	Clodinafop-propargyl	105512-06-9	-29.52	-17.02	0.455667191102959
C84617	Dicyclohexyl phthalate	84-61-7	-29.5	-20.8	NA
C163520330	Isoxadifen-ethyl	163520-33-0	-29.46	-41.45	NA
C950378	Methidathion	950-37-8	-29.44	-24.24	0.688668055951757
C668981020	CP-863187	668981-02-0	-29.24	-41.11	NA
C57410	5,5-Diphenylhydantoin	57-41-0	-29.19	-20.06	NA
C72559	p,p'-DDE	72-55-9	-29.16	35.95	NA
C120558	Diethylene glycol dibenzoate	120-55-8	-29.14	-23.41	NA
C328392467	HMR1171	328392-46-7	-29.12	100000000	NA
C33629479	Butralin	33629-47-9	-29.12	-38.52	NA
C23593751	Clotrimazole	23593-75-1	-29.09	100000000	0.363020512052126
C349495427	PharmaGSID_47263	349495-42-7	-29.09	-36.32	NA
C34256821	Acetochlor	34256-82-1	-28.99	15.89	NA
C82469792	Butyryl trihexyl citrate	82469-79-2	-28.99	100000000	NA
C81406373	Fluroxypyr-meptyl	81406-37-3	-28.96	-26.7	NA
C1861401	Benfluralin	1861-40-1	-28.96	60.97	NA
C82558507	Isoxaben	82558-50-7	-28.9	-3.44	NA
C1897456	Chlorothalonil	1897-45-6	-28.87	-35.42	NA
C165252700	Dinotefuran	165252-70-0	-28.84	-19.81	NA
CNOCAS47248	CI-1018	NOCAS_47248	-28.82	100000000	NA
C72435	Methoxychlor	72-43-5	-28.79	138.47	NA
C51525	6-Propyl-2-thiouracil	51-52-5	-28.76	-23.36	NA
C126738	Tributyl phosphate	126-73-8	-28.74	19.02	NA
C51036	Piperonyl butoxide	51-03-6	-28.73	-18.96	0.801473290512113
C33820530	Isopropalin	33820-53-0	-28.69	-2.48	NA
C64868	Colchicine	64-86-8	-28.68	108.03	NA
C534521	2-Methyl-4,6-dinitrophenol	534-52-1	-28.66	-27.62	NA
C300765	Naled	300-76-5	-28.63	-21.64	NA
C110850	Piperazine	110-85-0	-28.62	-11.17	NA
C4151502	Sulfluramid	4151-50-2	-28.61	-19.33	NA
CNOCAS48505	PharmaGSID_48505	NOCAS_48505	-28.61	30.93	NA
C262376750	HMR1426	262376-75-0	-28.6	-40.25	NA
C210826407	CP-456773	210826-40-7	-28.59	105.16	-1.14350461570807
C27314132	Norflurazon	27314-13-2	-28.59	-35.52	0.823924342720951
C197077557	UK-333747	197077-55-7	-28.59	100000000	NA
C117428225	Picoxystrobin	117428-22-5	-28.56	-1.55	NA
C23950585	Propyzamide	23950-58-5	-28.54	-32.26	0.36303887170279
C59756604	Fluridone	59756-60-4	-28.54	-38.04	NA
C94280	Triethylene glycol bis(2-ethylhexanoate)	94-28-0	-28.53	100000000	NA
C64359815	4,5-Dichloro-2-octyl-3(2H)-isothiazolone	64359-81-5	-28.51	-31.86	0.903756338212099
C79902639	Simvastatin	79902-63-9	-28.5	230.26	NA
C6923224	Monocrotophos	6923-22-4	-28.38	-25.01	NA
C21725462	Cyanazine	21725-46-2	-28.34	-32.36	NA
C149413741	FR150011	149413-74-1	-28.3	149.19	NA
C28249776	Thiobencarb	28249-77-6	-28.3	-34.98	NA
C131180	Dipentyl phthalate	131-18-0	-28.29	-34.76	NA
C1582098	Trifluralin	1582-09-8	-28.28	-9.56	NA
C548629	Gentian Violet	548-62-9	-28.26	100000000	0.259073523890669
C754916	PFOSA	754-91-6	-28.26	100000000	NA
C3056175	Stavudine	3056-17-5	-28.26	-25.14	NA
C57837191	Metalaxyl	57837-19-1	-28.2	52.79	NA
C121142	2,4-Dinitrotoluene	121-14-2	-28.17	-26	NA
C90948	Michler's ketone	90-94-8	-28.17	2.73	NA
C473289622	Ilepatril	473289-62-2	-28.15	90.47	NA
C126833178	Fenhexamid	126833-17-8	-28.14	-24.52	NA
C862243296	AVE9423	862243-29-6	-28.14	100000000	NA
C111988499	Thiacloprid	111988-49-9	-28.14	-25.16	NA
C25057890	Bentazone	25057-89-0	-28.12	-27.81	NA
C23135220	Oxamyl	23135-22-0	-28.08	-22.62	NA
C2303175	Tri-allate	2303-17-5	-28.07	-23.7	NA
C162706141	UK-156819	162706-14-1	-28.02	-7.09	0.715611605630458
C19044883	Oryzalin	19044-88-3	-28.01	3.1	NA
C42509808	Isazofos	42509-80-8	-27.99	-13.68	NA
C69655056	2',3'-Dideoxyinosine	69655-05-6	-27.91	-26.83	NA
C56531	Diethylstilbestrol	56-53-1	-27.86	22.1	NA
C133062	Captan	133-06-2	-27.85	-23.77	NA
C2144538	Tridecafluorohexylethyl methacrylate	2144-53-8	-27.85	-21.32	NA
C143390890	Kresoxim-methyl	143390-89-0	-27.83	-16.74	NA
C4449518	Cyclopamine	4449-51-8	-27.81	100000000	NA
C58184	17-Methyltestosterone	58-18-4	-27.79	47.74	NA
C50351	Thalidomide	50-35-1	-27.76	-23.72	NA
C2058460	Oxytetracycline hydrochloride	2058-46-0	-27.76	100000000	NA
C69658	D-Mannitol	69-65-8	-27.75	-13.48	NA
C101200480	Tribenuron-methyl	101200-48-0	-27.73	136.2	NA
C15972608	Alachlor	15972-60-8	-27.72	-10.04	NA
C50555	Reserpine	50-55-5	-27.71	100000000	-0.938047891461627
C174185161	FR167356	174185-16-1	-27.7	-42.02	0.314835919667703
C57966957	Cymoxanil	57966-95-7	-27.68	-23.35	NA
C5598152	Chlorpyrifos oxon	5598-15-2	-27.61	-34.02	0.928798990039978
C115866	Triphenyl phosphate	115-86-6	-27.59	100000000	NA
C40487421	Pendimethalin	40487-42-1	-27.54	-34.22	NA
C199171885	CP-401387	199171-88-5	-27.54	23.41	NA
C5234684	Carboxin	5234-68-4	-27.48	-28.19	NA
C169590425	Celecoxib	169590-42-5	-27.48	-0.4	NA
C99650	1,3-Dinitrobenzene	99-65-0	-27.46	-26.16	NA
C55283686	Ethalfluralin	55283-68-6	-27.43	4.3	NA
C139340560	Darbufelone mesylate	139340-56-0	-27.41	48.03	NA
C87865	Pentachlorophenol	87-86-5	-27.39	-32.82	NA
C88584	2,5-Di-tert-butylbenzene-1,4-diol	88-58-4	-27.34	-22.26	NA
C77894	Acetyltriethyl citrate	77-89-4	-27.28	161.74	NA
CNOCAS44337	Diquat dibromide D4	NOCAS_44337	-27.26	-20.75	NA
C24307264	Mepiquat chloride	24307-26-4	-27.25	-15.86	NA
C77907	Acetyl tributyl citrate	77-90-7	-27.24	100000000	NA
C15310017	Benodanil	15310-01-7	-27.22	-27.73	-1.88371879171065
C797637	Norgestrel	797-63-7	-27.22	48.95	NA
C153233911	Etoxazole	153233-91-1	-27.2	-21.28	NA
C2971360	2,2-Bis(4-hydroxyphenyl)-1,1,1-trichloroethane	2971-36-0	-27.18	2.03	0.868667773014012
C2043574	1H,1H,2H,2H-Perfluorooctyl iodide	2043-57-4	-27.16	-27.17	NA
C1095905	Methadone hydrochloride	1095-90-5	-27.13	100000000	NA
C486668	Daidzein	486-66-8	-27.13	-32.24	NA
C72178020	Fomesafen	72178-02-0	-27.13	124.09	NA
C57307	Phenobarbital sodium	57-30-7	-27.11	-14.46	NA
C2605790	N,N-Dimethyldecylamine oxide	2605-79-0	-27.1	-22.57	NA
C41481667	4,4'-Sulfonylbis[2-(prop-2-en-1-yl)phenol]	41481-66-7	-27.07	100000000	0.28915830069508
C29091212	Prodiamine	29091-21-2	-27.05	-10.16	NA
C84695	Diisobutyl phthalate	84-69-5	-27.04	-33.11	NA
C129299907	Fabesetron hydrochloride	129299-90-7	-27.01	-39.51	0.582990800978203
C208465218	Mesosulfuron-methyl	208465-21-8	-27.01	100000000	NA
C2451629	Triglycidyl isocyanurate	2451-62-9	-27.01	-28.93	NA
C26225796	Ethofumesate	26225-79-6	-27.01	-28.93	NA
C74115245	Clofentezine	74115-24-5	-26.99	-36.73	NA
C10161338	17beta-Trenbolone	10161-33-8	-26.99	-25.75	NA
C133073	Folpet	133-07-3	-26.9	-26.86	NA
C57852	Testosterone propionate	57-85-2	-26.87	109.61	NA
C126535157	Triflusulfuron-methyl	126535-15-7	-26.8	100000000	NA
C111820	Methyl dodecanoate	111-82-0	-26.73	-29.39	NA
C69749	Cytarabine hydrochloride	69-74-9	-26.72	-17.08	NA
C35691657	1,2-Dibromo-2,4-dicyanobutane	35691-65-7	-26.7	-21.5	NA
C50226	Corticosterone	50-22-6	-26.69	22.28	NA
C599791	Sulfasalazine	599-79-1	-26.69	162.61	NA
C1689845	Bromoxynil	1689-84-5	-26.65	-28.89	NA
C23184669	Butachlor	23184-66-9	-26.64	2.53	NA
C7786347	Mevinphos	7786-34-7	-26.63	-24.53	NA
C83794	Rotenone	83-79-4	-26.61	100000000	0.883501596848226
C124947	Triamcinolone	124-94-7	-26.59	100000000	NA
C13684565	Desmedipham	13684-56-5	-26.53	-0.86	NA
C647427	3,3,4,4,5,5,6,6,7,7,8,8,8-Tridecafluorooctan-1-ol	647-42-7	-26.48	-19.92	NA
C113136779	Cyclanilide	113136-77-9	-26.43	-6.64	NA
C87901	Symclosene	87-90-1	-26.41	-29.05	NA
C131179	Diallyl phthalate	131-17-9	-26.38	-38.5	NA
C57976	7,12-Dimethylbenz(a)anthracene	57-97-6	-26.38	-44.65	NA
C99607702	Cloquintocet-mexyl	99607-70-2	-26.35	-29.57	NA
C314409	Bromacil	314-40-9	-26.33	-18.58	NA
C150685	Monuron	150-68-5	-26.31	-27.64	NA
C30560191	Acephate	30560-19-1	-26.31	-18.47	NA
C125401925	Bispyribac-sodium	125401-92-5	-26.3	100000000	NA
C65236	Pyridoxine	65-23-6	-26.3	-20.52	NA
C154427	6-Thioguanine	154-42-7	-26.27	-26.37	NA
C319857	beta-Hexachlorocyclohexane	319-85-7	-26.27	-21.33	NA
C68224	Norethindrone	68-22-4	-26.26	14.7	NA
C80079	4,4'-Dichlorodiphenyl sulfone	80-07-9	-26.25	36.6	NA
C126147	Sucrose octaacetate	126-14-7	-26.22	100000000	NA
C842079	C.I. Solvent Yellow 14	842-07-9	-26.22	-39.53	NA
C221246124	Fandosentan potassium salt	221246-12-4	-26.16	100000000	NA
C2164172	Fluometuron	2164-17-2	-26.15	-28.53	NA
C57910	17alpha-Estradiol	57-91-0	-26.14	-11.49	NA
C58559	Theophylline	58-55-9	-26.13	-26.19	NA
C50892234	Pirinixic acid	50892-23-4	-26.11	-6.9	NA
C6846500	2,2,4-Trimethyl-1,3-pentanediol diisobutyrate	6846-50-0	-26.09	3.44	NA
C159138815	Cariporide mesylate	159138-81-5	-26.05	-21.45	NA
C55285148	Carbosulfan	55285-14-8	-26.05	329.81	0.757264131667366
C99547	3,4-Dichloronitrobenzene	99-54-7	-26.01	-28.87	NA
C21564170	2-(Thiocyanomethylthio)benzothiazole	21564-17-0	-26	-33.57	NA
C119515387	Icaridin	119515-38-7	-25.97	-25.73	NA
C51218452	Metolachlor	51218-45-2	-25.94	31.59	NA
C69327760	Buprofezin	69327-76-0	-25.93	-7.31	NA
C92842	Phenothiazine	92-84-2	-25.92	-33.11	NA
C4098719	Isophorone diisocyanate	4098-71-9	-25.92	-16.54	NA
C3296900	2,2-Bis(bromomethyl)-1,3-propanediol	3296-90-0	-25.91	-16.37	NA
C643798	1,2-Benzenedicarboxaldehyde	643-79-8	-25.91	-23.5	NA
C962583	Diazoxon	962-58-3	-25.9	-33.99	NA
C23564069	Thiophanate	23564-06-9	-25.88	100000000	NA
C50594666	Acifluorfen	50594-66-6	-25.79	33.54	NA
C57636	17alpha-Ethinylestradiol	57-63-6	-25.75	-1.72	NA
C131341861	Fludioxonil	131341-86-1	-25.73	-32.48	NA
C56042	6-Methyl-2-thiouracil	56-04-2	-25.72	-20.67	NA
C101553	p-Bromodiphenyl ether	101-55-3	-25.7	-27.71	NA
C5915413	Terbuthylazine	5915-41-3	-25.69	-29.38	NA
C117793	2-Aminoanthraquinone	117-79-3	-25.66	-35.41	NA
C105624860	5HPP-33	105624-86-0	-25.66	100000000	NA
C205992	Benzo(b)fluoranthene	205-99-2	-25.65	-45.49	NA
C606202	2,6-Dinitrotoluene	606-20-2	-25.65	-26.51	NA
C135158542	Acibenzolar-S-methyl	135158-54-2	-25.61	-27.71	NA
C121799	Propyl gallate	121-79-9	-25.55	-26.41	NA
C2687969	1-Dodecyl-2-pyrrolidinone	2687-96-9	-25.5	-24.86	NA
C62737	Dichlorvos	62-73-7	-25.44	-25.51	NA
C330541	Diuron	330-54-1	-25.43	-30.4	NA
C101860	2-Benzylideneoctanal	101-86-0	-25.41	-28.22	NA
C123013	Dodecylbenzene	123-01-3	-25.38	-14.42	NA
C59870	Nitrofurazone	59-87-0	-25.34	-25.09	NA
C110235477	Mepanipyrim	110235-47-7	-25.33	-34.44	-0.246351395449566
C60548	Tetracycline	60-54-8	-25.31	100000000	NA
C1143380	Anthralin	1143-38-0	-25.29	-31.58	NA
C122667	1,2-Diphenylhydrazine	122-66-7	-25.27	-34.47	NA
C56553	Benz(a)anthracene	56-55-3	-25.24	-42.79	NA
C1912249	Atrazine	1912-24-9	-25.22	-32.8	0.916172070402918
C1646884	Aldoxycarb	1646-88-4	-25.21	-13.42	NA
C627930	Dimethyl adipate	627-93-0	-25.2	-24.69	NA
C76448	Heptachlor	76-44-8	-25.2	31.26	NA
C32809168	Procymidone	32809-16-8	-25.19	-31.5	NA
C110269	N,N'-Methylenebisacrylamide	110-26-9	-25.17	-23.17	NA
C97780068	Ethametsulfuron-methyl	97780-06-8	-25.16	100000000	NA
C834128	Ametryn	834-12-8	-25.05	-31.35	NA
C36653824	1-Hexadecanol	36653-82-4	-25.05	-4.54	NA
C135080034	CP-100829	135080-03-4	-25.03	-6.84	NA
C22781233	Bendiocarb	22781-23-3	-25.02	-24.91	NA
C94268	Butylparaben	94-26-8	-24.98	-28.87	NA
C1563662	Carbofuran	1563-66-2	-24.93	-22.29	NA
C121552612	Cyprodinil	121552-61-2	-24.9	-36.5	NA
C101611	4,4'-Methylenebis(N,N-dimethylaniline)	101-61-1	-24.88	-24.34	0.576331488877985
C67301	Tetrac	67-30-1	-24.85	100000000	NA
C7287196	Prometryn	7287-19-6	-24.84	-30.56	0.888009097092737
C5315797	1-Hydroxypyrene	5315-79-7	-24.83	-38.55	0.418752867009084
C101542	N-Phenyl-1,4-benzenediamine	101-54-2	-24.82	-25.74	NA
C637070	Clofibrate	637-07-0	-24.82	-33.38	NA
C709988	Propanil	709-98-8	-24.8	-28.07	NA
C78488	Tribufos	78-48-8	-24.76	48.01	NA
C134623	DEET	134-62-3	-24.74	-9.94	NA
C120956	2,4-Bis(2-methylbutan-2-yl)phenol	120-95-6	-24.73	-23.48	NA
C82688	Pentachloronitrobenzene	82-68-8	-24.73	-37.28	-0.941468349854225
C123251	Diethyl butanedioate	123-25-1	-24.72	-26.25	NA
C15299997	Napropamide	15299-99-7	-24.72	-18.35	NA
C629765	1-Pentadecanol	629-76-5	-24.72	-23.35	NA
C98730042	Benoxacor	98730-04-2	-24.7	-30.69	NA
C74223646	Metsulfuron-methyl	74223-64-6	-24.64	29.11	NA
C97563	2-Amino-5-azotoluene	97-56-3	-24.63	-35.29	0.823585586233368
C95954	2,4,5-Trichlorophenol	95-95-4	-24.63	-27.16	NA
C123312890	Pymetrozine	123312-89-0	-24.61	-25.99	NA
C826620	2-Norbornene-5,6-dicarboxylic anhydride	826-62-0	-24.59	-24.66	NA
C57749	Chlordane	57-74-9	-24.48	414.87	NA
C484173	9-Phenanthrol	484-17-3	-24.47	-36.06	0.740886736530386
C116063	Aldicarb	116-06-3	-24.46	-20.87	NA
C1806264	4-Octylphenol	1806-26-4	-24.45	-29.37	NA
C55406536	3-Iodo-2-propynyl-N-butylcarbamate	55406-53-6	-24.44	-29.18	NA
C521186	5alpha-Dihydrotestosterone	521-18-6	-24.43	9.65	NA
C5902512	Terbacil	5902-51-2	-24.41	-25.22	NA
C105873	Geranyl acetate	105-87-3	-24.4	-29.13	NA
C99309	Dicloran	99-30-9	-24.38	-30.87	NA
C104405	4-Nonylphenol	104-40-5	-24.37	-29.73	NA
C91667	N,N-Diethylaniline	91-66-7	-24.31	-27.38	NA
C84371653	Mifepristone	84371-65-3	-24.27	100000000	NA
C290352282	CP-634384	290352-28-2	-24.25	4909.75	NA
C122836355	Sulfentrazone	122836-35-5	-24.24	-3.75	NA
C139402	Propazine	139-40-2	-24.23	-28.52	NA
C112709	1-Tridecanol	112-70-9	-24.2	-27.64	NA
C84162	meso-Hexestrol	84-16-2	-24.19	50.13	NA
C114261	Propoxur	114-26-1	-24.17	-26.63	NA
C51241	Tiratricol	51-24-1	-24.17	132.86	NA
C16079882	Bromo-3-chloro-5,5-dimethylhydantoin	16079-88-2	-24.13	-22.84	NA
C1861321	Chlorthal-dimethyl	1861-32-1	-24.11	-39.46	-0.948948144553884
C120616	Dimethyl terephthalate	120-61-6	-24.11	-31.37	NA
C1948330	tert-Butylhydroquinone	1948-33-0	-24.1	-25.28	NA
C87674688	Dimethenamid	87674-68-8	-24.1	30.17	NA
C1610180	Prometon	1610-18-0	-24.08	-24.02	NA
C122349	Simazine	122-34-9	-24.07	-30.6	0.0544753936762443
C1445756	Diisopropyl methylphosphonate	1445-75-6	-24.04	-20.63	NA
C13194484	Ethoprop	13194-48-4	-23.99	-19.91	NA
C112721	1-Tetradecanol	112-72-1	-23.98	-26.27	NA
C5392405	3,7-Dimethyl-2,6-octadienal	5392-40-5	-23.98	-25.25	NA
C122931480	Rimsulfuron	122931-48-0	-23.94	14.28	NA
C577117	Docusate sodium	577-11-7	-23.93	100000000	NA
C58935	Hydrochlorothiazide	58-93-5	-23.91	-24.88	NA
C82097505	Triasulfuron	82097-50-5	-23.91	196.67	NA
C104676	5-Heptyldihydro-2(3H)-furanone	104-67-6	-23.89	-24.39	NA
C77485	1,3-Dibromo-5,5-dimethylhydantoin	77-48-5	-23.88	-24.51	NA
C81777891	Clomazone	81777-89-1	-23.87	-27.53	NA
C118525	1,3-Dichloro-5,5-dimethylhydantoin	118-52-5	-23.86	-22.43	NA
C126863	2,4,7,9-Tetramethyl-5-decyne-4,7-diol	126-86-3	-23.85	-22.85	NA
C74051802	Sethoxydim	74051-80-2	-23.85	36.27	NA
C126114	2-(Hydroxymethyl)-2-nitro-1,3-propanediol	126-11-4	-23.84	-10.37	NA
C116256	1-(Hydroxymethyl)-5,5-dimethylhydantoin	116-25-6	-23.83	-13.49	NA
C88302	3-Trifluoromethyl-4-nitrophenol	88-30-2	-23.83	-25.21	NA
C1134232	Cycloate	1134-23-2	-23.8	-25.29	NA
C100027	4-Nitrophenol	100-02-7	-23.79	-22.96	NA
C119368	Methyl salicylate	119-36-8	-23.77	-23.89	NA
C27955948	4,4',4"-Ethane-1,1,1-triyltriphenol	27955-94-8	-23.77	100000000	NA
C127515	alpha-Isomethylionone	127-51-5	-23.76	-3.93	NA
C88062	2,4,6-Trichlorophenol	88-06-2	-23.75	-26.77	NA
C149979419	Tepraloxydim	149979-41-9	-23.75	13.7	NA
C1007289	Deisopropylatrazine	1007-28-9	-23.74	-26.55	NA
C119904	3,3'-Dimethoxybenzidine	119-90-4	-23.68	-37.62	0.545348657626508
C63252	Carbaryl	63-25-2	-23.68	-32.21	NA
C120832	2,4-Dichlorophenol	120-83-2	-23.68	-23.81	NA
C544763	Hexadecane	544-76-3	-23.68	-20.46	NA
C55981	Busulfan	55-98-1	-23.68	-17.01	NA
C100784201	Halosulfuron-methyl	100784-20-1	-23.65	92.96	NA
C87820880	Tralkoxydim	87820-88-0	-23.65	129.99	NA
C35256850	Butam	35256-85-0	-23.62	13.43	NA
C838880	4,4'-Methylenebis(2-methylaniline)	838-88-0	-23.62	-16.8	NA
C104795688	CI-959	104795-68-8	-23.58	-10.44	NA
C1478611	Bisphenol AF	1478-61-1	-23.57	100000000	NA
C5216251	4-Chlorobenzotrichloride	5216-25-1	-23.57	-30.46	NA
C93152	Methyleugenol	93-15-2	-23.55	-28.99	NA
C599644	4-Cumylphenol	599-64-4	-23.53	2.96	NA
C732263	2,4,6-Tris(tert-butyl)phenol	732-26-3	-23.53	-0.69	NA
C136607	Butyl benzoate	136-60-7	-23.51	-28.75	NA
C2176627	Pentachloropyridine	2176-62-7	-23.5	-31.45	NA
C123343168	Pyrithiobac-sodium	123343-16-8	-23.47	35.37	NA
C122394	Diphenylamine	122-39-4	-23.46	-27.53	NA
C99558	2-Methyl-5-nitroaniline	99-55-8	-23.46	-25.07	NA
C584849	Toluene-2,4-diisocyanate	584-84-9	-23.44	-28.49	NA
C1024573	Heptachlor epoxide	1024-57-3	-23.42	140.87	NA
C1929777	Vernolate	1929-77-7	-23.42	-23.08	NA
C1194656	Dichlobenil	1194-65-6	-23.4	-26.28	NA
C136776	4-Hexylresorcinol	136-77-6	-23.4	-27.9	NA
C93925	(+/-)-alpha-Methylbenzyl acetate	93-92-5	-23.4	-26.32	NA
C1918167	Propachlor	1918-16-7	-23.39	-25.4	NA
C52517	Bronopol	52-51-7	-23.35	-14.38	0.917934844694822
C90437	2-Phenylphenol	90-43-7	-23.33	-26.61	NA
C2392394	Dexamethasone sodium phosphate	2392-39-4	-23.33	100000000	NA
C53112280	Pyrimethanil	53112-28-0	-23.32	-31.8	NA
C99514	1,2-Dimethyl-4-nitrobenzene	99-51-4	-23.3	-25.6	NA
C6344678	3-Hydroxyfluorene	6344-67-8	-23.27	-33.69	0.748353181153817
C3147759	Octrizole	3147-75-9	-23.26	181.68	NA
C95266403	Trinexapac-ethyl	95266-40-3	-23.25	-0.91	NA
C131113	Dimethyl phthalate	131-11-3	-23.23	-27.31	NA
C1156190	Tolazamide	1156-19-0	-23.16	25.49	NA
C101213	Chlorpropham	101-21-3	-23.15	-29.69	NA
C1698608	Chloridazon	1698-60-8	-23.14	-27.95	NA
C99592	2-Methoxy-5-nitroaniline	99-59-2	-23.13	-26.15	NA
C121335	4-Hydroxy-3-methoxybenzaldehyde	121-33-5	-23.12	-23.11	NA
C486566	Cotinine	486-56-6	-23.09	-16.38	NA
C144651069	Oxasulfuron	144651-06-9	-23.07	282.49	NA
C58082	Caffeine	58-08-2	-23.02	-28.08	NA
C2212671	Molinate	2212-67-1	-23.01	-23.85	NA
C2008415	Butylate	2008-41-5	-22.97	-13	NA
C112538	1-Dodecanol	112-53-8	-22.94	-27.09	NA
C102761	Triacetin	102-76-1	-22.92	-26.14	NA
C77407	Bisphenol B	77-40-7	-22.92	14.91	NA
C95943	1,2,4,5-Tetrachlorobenzene	95-94-3	-22.91	-29.38	NA
C54853	Isoniazid	54-85-3	-22.9	-19.6	NA
C553264	4,4'-Bipyridine	553-26-4	-22.85	-27.86	NA
C94125345	Prosulfuron	94125-34-5	-22.83	277.53	NA
C118718	Maltol	118-71-8	-22.82	-18.13	NA
C92682	4-Cyclohexylcyclohexanone	92-68-2	-22.82	-22.93	NA
C68268	Retinol	68-26-8	-22.78	-14.19	NA
C112425	1-Undecanol	112-42-5	-22.77	-25.24	NA
C86737	Fluorene	86-73-7	-22.76	-33.3	NA
C10265926	Methamidophos	10265-92-6	-22.75	-20.27	NA
C129000	Pyrene	129-00-0	-22.75	-37.94	NA
C57114	Octadecanoic acid	57-11-4	-22.73	2.87	NA
C629629	Pentadecane	629-62-9	-22.7	-28.29	NA
C86306	N-Nitrosodiphenylamine	86-30-6	-22.69	-24.11	NA
C16752775	Methomyl	16752-77-5	-22.67	-20.58	NA
C64902723	Chlorsulfuron	64902-72-3	-22.64	37.88	NA
C91532	Ethoxyquin	91-53-2	-22.63	-32.72	NA
C206440	Fluoranthene	206-44-0	-22.61	-38.8	NA
C111693	Hexanedinitrile	111-69-3	-22.59	-16.23	NA
C1120361	1-Tetradecene	1120-36-1	-22.58	-32.08	NA
C80080	Dapsone	80-08-0	-22.56	30.53	NA
C103902	Acetaminophen	103-90-2	-22.55	-21.31	NA
C822060	1,6-Diisocyanatohexane	822-06-0	-22.48	-24.32	NA
C151213	Sodium dodecyl sulfate	151-21-3	-22.46	10.78	NA
C15307796	Diclofenac sodium	15307-79-6	-22.46	93.24	NA
C21087649	Metribuzin	21087-64-9	-22.44	-24.75	NA
C207736058	CI-1029	207736-05-8	-22.4	100000000	NA
C120127	Anthracene	120-12-7	-22.39	-35.61	NA
C2593159	Etridiazole	2593-15-9	-22.37	-26.03	NA
C91645	Coumarin	91-64-5	-22.32	-25.34	NA
C712505	Cyclohexylphenylketone	712-50-5	-22.29	-25.95	NA
CNOCAS48518	PharmaGSID_48518	NOCAS_48518	-22.29	-2.23	NA
C77714	5,5-Dimethylhydantoin	77-71-4	-22.27	-14.03	NA
C97541	Isoeugenol	97-54-1	-22.27	-27.88	NA
C83670	Theobromine	83-67-0	-22.25	-25.3	NA
C1120010	Sodium hexyldecyl sulfate	1120-01-0	-22.24	28.09	NA
C100005	1-Chloro-4-nitrobenzene	100-00-5	-22.2	-25.92	NA
C77930	Triethyl citrate	77-93-0	-22.19	-4.31	NA
C99081	3-Nitrotoluene	99-08-1	-22.14	-23.72	NA
C309002	Aldrin	309-00-2	-22.14	352.04	NA
C98967409	Flumetsulam	98967-40-9	-22.13	5.33	NA
C128392	2,6-Di-tert-butylphenol	128-39-2	-22.1	-16.05	NA
C114311329	Imazamox	114311-32-9	-22.06	3.92	NA
C97530	Eugenol	97-53-0	-22.06	-26.68	NA
C1987504	4-Heptylphenol	1987-50-4	-22.05	-28.04	NA
C5877429	4-Ethyloct-1-yn-3-ol	5877-42-9	-22.05	-23.24	NA
C81335775	Imazethapyr	81335-77-5	-22.01	8.4	NA
C88608	2-tert-Butyl-5-methylphenol	88-60-8	-21.98	-27.64	NA
C96764	2,4-Di-tert-butylphenol	96-76-4	-21.97	-24.19	NA
C120478	Ethylparaben	120-47-8	-21.93	-24.4	NA
C77474	Hexachlorocyclopentadiene	77-47-4	-21.93	-30.49	NA
C10222012	2,2-Dibromo-3-nitrilopropionamide	10222-01-2	-21.92	-17.94	NA
C111115	Methyl octanoate	111-11-5	-21.91	-23.98	NA
C148798	Thiabendazole	148-79-8	-21.88	-29.3	0.674047883338368
C81335377	Imazaquin	81335-37-7	-21.85	22.19	NA
C66215278	Cyromazine	66215-27-8	-21.81	-25.67	NA
C759944	EPTC	759-94-4	-21.81	-22.86	NA
C106229	Citronellol	106-22-9	-21.8	-23.24	NA
C119937	3,3'-Dimethylbenzidine	119-93-7	-21.75	-34.51	NA
C828002	Dimethoxane	828-00-2	-21.74	-20.73	NA
C112301	1-Decanol	112-30-1	-21.73	-23.28	NA
C145701219	Diclosulam	145701-21-9	-21.71	43.33	NA
C132649	Dibenzofuran	132-64-9	-21.6	-31.9	NA
C101804	4,4'-Oxydianiline	101-80-4	-21.57	-22.19	NA
C6381777	Sodium erythorbate (1:1)	6381-77-7	-21.56	16.34	NA
C99990	4-Nitrotoluene	99-99-0	-21.54	-24.01	NA
C115775	Pentaerythritol	115-77-5	-21.53	-7.61	NA
C4904614	1,5,9-Cyclododecatriene	4904-61-4	-21.53	-26.22	NA
C101779	4,4'-Methylenedianiline	101-77-9	-21.52	-26.86	NA
C1929824	Nitrapyrin	1929-82-4	-21.47	-27.92	NA
C106241	Geraniol	106-24-1	-21.46	-22.98	NA
C100016	4-Nitroaniline	100-01-6	-21.4	-21.75	NA
C85018	Phenanthrene	85-01-8	-21.37	-35.52	NA
C34014181	Tebuthiuron	34014-18-1	-21.36	-22.37	NA
C106309	Ethyl heptanoate	106-30-9	-21.34	-24.12	NA
C96708	2-tert-Butyl-4-ethylphenol	96-70-8	-21.34	-25.78	NA
C94826	2,4-DB	94-82-6	-21.3	-3.34	NA
C533744	Dazomet	533-74-4	-21.28	-17.85	NA
C51218	5-Fluorouracil	51-21-8	-21.27	-15.47	NA
C87616	1,2,3-Trichlorobenzene	87-61-6	-21.17	-26.38	NA
C6317186	Methylene bis(thiocyanate)	6317-18-6	-21.15	-17.71	NA
C94597	Safrole	94-59-7	-21.14	-26.84	NA
C528290	1,2-Dinitrobenzene	528-29-0	-21.09	-22.59	NA
C121006	2-tert-Butyl-4-methoxyphenol	121-00-6	-21.07	-26.71	NA
C2550405	Dicyclohexyl disulfide	2550-40-5	-21.05	-27.74	NA
C148243	8-Hydroxyquinoline	148-24-3	-21.03	-24.29	NA
C108805	Cyanuric acid	108-80-5	-21.01	-15.57	NA
C602017	2,3-Dinitrotoluene	602-01-7	-21.01	-25.2	NA
C106252	(2Z)-3,7-Dimethylocta-2,6-dien-1-ol	106-25-2	-20.98	-24.5	NA
C120821	1,2,4-Trichlorobenzene	120-82-1	-20.93	-26.82	NA
C1191500	Sodium myristyl sulfate	1191-50-0	-20.88	46.08	NA
C302794	all-trans-Retinoic acid	302-79-4	-20.83	38.51	0.119421421040273
C140669	4-(1,1,3,3-Tetramethylbutyl)phenol	140-66-9	-20.83	14.65	NA
C95578	2-Chlorophenol	95-57-8	-20.83	-21	NA
C106650	Dimethyl succinate	106-65-0	-20.81	-21.3	NA
C2058948	Perfluoroundecanoic acid	2058-94-8	-20.81	100000000	NA
C26172554	5-Chloro-2-methyl-3(2H)-isothiazolone	26172-55-4	-20.81	-18.36	NA
C104098488	Imazapic	104098-48-8	-20.8	10.52	NA
C99763	Methylparaben	99-76-3	-20.74	-24.06	NA
C92524	Biphenyl	92-52-4	-20.72	-27.4	NA
C134203	Methyl 2-aminobenzoate	134-20-3	-20.71	-24.85	NA
C99718	4-(Butan-2-yl)phenol	99-71-8	-20.7	-26.45	NA
C103333	Azobenzene	103-33-3	-20.68	-31.91	NA
C219714962	Penoxsulam	219714-96-2	-20.65	100000000	NA
C83410	1,2-Dimethyl-3-nitrobenzene	83-41-0	-20.63	-25.35	NA
C4376209	MEHP	4376-20-9	-20.6	1.71	NA
C2675776	Chloroneb	2675-77-6	-20.59	-29.26	NA
C95147	1,2,3-Benzotriazole	95-14-7	-20.58	-21.06	NA
C98077	Benzotrichloride	98-07-7	-20.58	-28.48	NA
C173159574	Foramsulfuron	173159-57-4	-20.56	100000000	NA
C924163	N-Nitrosodibutylamine	924-16-3	-20.56	-22.17	NA
C89725	2-(Butan-2-yl)phenol	89-72-5	-20.48	-26.55	NA
C106274	Isopentyl butyrate	106-27-4	-20.44	-23.28	NA
C59507	4-Chloro-3-methylphenol	59-50-7	-20.44	-22.7	NA
C55290647	Dimethipin	55290-64-7	-20.4	-15.86	NA
C177785476	PharmaGSID_47261	177785-47-6	-20.4	36.51	NA
C106876	4-Vinyl-1-cyclohexene dioxide	106-87-6	-20.38	-18.68	NA
C2528167	Monobenzyl phthalate	2528-16-7	-20.38	-1.08	NA
C532274	2-Chloroacetophenone	532-27-4	-20.35	-26.08	NA
C95830	4-Chloro-1,2-diaminobenzene	95-83-0	-20.34	-22.39	NA
C1646759	Aldicarb oxime	1646-75-9	-20.34	-17.83	0.751684889147439
C81812	Warfarin	81-81-2	-20.31	59.77	NA
C23103982	Pirimicarb	23103-98-2	-20.29	-29.25	NA
C335762	PFDA	335-76-2	-20.26	100000000	NA
C143500	Kepone	143-50-0	-20.25	100000000	NA
C111217	Triethylene glycol diacetate	111-21-7	-20.22	-27.01	NA
C92875	Benzidine	92-87-5	-20.16	-31.14	0.55048081065296
C124130	Octanal	124-13-0	-20.13	-21.75	NA
C81903	Phenolphthalin	81-90-3	-20.1	100000000	NA
C88722	2-Nitrotoluene	88-72-2	-20.1	-22.78	NA
C88186	2-tert-Butylphenol	88-18-6	-20.07	-25.57	NA
C122996	2-Phenoxyethanol	122-99-6	-20.05	-22.21	NA
C2433149	4-Cyclohexylcyclohexanol	2433-14-9	-20.03	-20.96	NA
C64675	Diethyl sulfate	64-67-5	-20.03	-16.77	NA
C81334341	Imazapyr	81334-34-1	-19.95	7.98	NA
C89838	Thymol	89-83-8	-19.92	-23.8	NA
C52686	Trichlorfon	52-68-6	-19.88	15.28	NA
C69377817	Fluroxypyr	69377-81-7	-19.8	1.62	NA
C1120214	Undecane	1120-21-4	-19.78	-27.9	NA
C208968	Acenaphthylene	208-96-8	-19.78	-29.51	NA
C80466	4-(2-Methylbutan-2-yl)phenol	80-46-6	-19.77	-25.62	NA
C135193	2-Naphthalenol	135-19-3	-19.75	-26.43	NA
C91623	6-Methylquinoline	91-62-3	-19.71	-26.88	NA
C98862	Acetophenone	98-86-2	-19.71	-21.37	NA
C60560	Methimazole	60-56-0	-19.7	-14.87	NA
C100549	3-Pyridinecarbonitrile	100-54-9	-19.66	-20.58	NA
C111875	1-Octanol	111-87-5	-19.63	-20.2	NA
C111308	Glutaraldehyde	111-30-8	-19.57	-14.97	NA
C111159	2-Ethoxyethyl acetate	111-15-9	-19.49	-18.7	NA
C541731	1,3-Dichlorobenzene	541-73-1	-19.46	-24.55	NA
C96457	Ethylene thiourea	96-45-7	-19.43	-11.72	NA
C108463	Resorcinol	108-46-3	-19.41	-16.8	NA
C4180238	(E)-Anethole	4180-23-8	-19.41	-27.67	NA
C98953	Nitrobenzene	98-95-3	-19.4	-22.22	NA
C120365	Dichlorprop	120-36-5	-19.36	1.19	NA
C98873	Benzal chloride	98-87-3	-19.36	-26.01	NA
C107415	2-Methyl-2,4-pentanediol	107-41-5	-19.29	-16.37	NA
C112254	2-(Hexyloxy)ethanol	112-25-4	-19.22	-20.28	NA
C2687254	2,3-Diaminotoluene	2687-25-4	-19.1	-21.45	NA
C123422	Diacetone alcohol	123-42-2	-19.05	-14.1	NA
C99627	1,3-Diisopropylbenzene	99-62-7	-19.05	-27.39	NA
C112345	2-(2-Butoxyethoxy)ethanol	112-34-5	-19.04	-22.88	NA
C104767	2-Ethyl-1-hexanol	104-76-7	-18.96	-21.23	NA
C102272	N-Ethyl-3-methylaniline	102-27-2	-18.95	-24.95	NA
C90120	1-Methylnaphthalene	90-12-0	-18.83	-28.75	NA
C527606	2,4,6-Trimethylphenol	527-60-6	-18.78	-23.17	NA
C83329	Acenaphthene	83-32-9	-18.78	-29.17	NA
C95874	2,5-Dimethylphenol	95-87-4	-18.77	-21.62	NA
C2243621	1,5-Naphthalenediamine	2243-62-1	-18.74	-27.93	0.838820201742504
C5349519	4-(2-Methylbutan-2-yl)cyclohexanol	5349-51-9	-18.72	-14.94	NA
C33228443	4-Pentylaniline	33228-44-3	-18.71	-26.52	NA
C98066	tert-Butylbenzene	98-06-6	-18.7	-24.53	NA
C1119400	Dimethyl glutarate	1119-40-0	-18.69	-19.6	NA
C628637	Pentyl acetate	628-63-7	-18.67	-20.81	NA
C86209510	Primisulfuron-methyl	86209-51-0	-18.65	100000000	NA
C496720	3,4-Diaminotoluene	496-72-0	-18.64	-21.5	NA
C105602	Caprolactam	105-60-2	-18.62	-16.97	NA
C99876	p-Cymene	99-87-6	-18.59	-24.61	NA
C98544	4-tert-Butylphenol	98-54-4	-18.51	-23.84	NA
C104518	Butylbenzene	104-51-8	-18.5	-25.2	NA
C111900	2-(2-Ethoxyethoxy)ethanol	111-90-0	-18.49	-17.91	NA
C91225	Quinoline	91-22-5	-18.49	-24.81	NA
C124185	Decane	124-18-5	-18.47	-24.87	NA
C104206828	Mesotrione	104206-82-8	-18.45	100000000	NA
C120809	Catechol	120-80-9	-18.43	-17.78	NA
C103695	N-Ethylaniline	103-69-5	-18.39	-24.02	NA
C112492	Triethylene glycol dimethyl ether	112-49-2	-18.34	-22.69	NA
C134032	Sodium L-ascorbate	134-03-2	-18.33	15.75	NA
C2835952	5-Amino-2-methylphenol	2835-95-2	-18.28	-20.5	NA
C79390	Methacrylamide	79-39-0	-18.28	-11.83	NA
C621647	N-Nitrosodipropylamine	621-64-7	-18.26	-19.65	NA
C95501	1,2-Dichlorobenzene	95-50-1	-18.25	-23.6	NA
C88120	N-Vinyl-2-pyrrolidone	88-12-0	-18.23	-17.59	NA
C106478	4-Chloroaniline	106-47-8	-18.21	-22.18	NA
C91598	2-Naphthylamine	91-59-8	-18.2	-28.16	NA
C2416946	2,3,6-Trimethylphenol	2416-94-6	-18.2	-22.86	NA
C1763231	PFOS	1763-23-1	-18.19	100000000	NA
C3739386	3-Phenoxybenzoic acid	3739-38-6	-18.17	8	NA
C96231	1,3-Dichloro-2-propanol	96-23-1	-18.15	-14.91	NA
C105679	2,4-Dimethylphenol	105-67-9	-18.13	-22.75	NA
C111762	2-Butoxyethanol	111-76-2	-18.1	-16.69	NA
C579668	2,6-Diethylaniline	579-66-8	-18.09	-23.86	NA
C25956176	Allura Red C.I.16035	25956-17-6	-18.07	145	NA
C111444	Bis(2-chloroethyl) ether	111-44-4	-18.02	-19.06	NA
C106467	1,4-Dichlorobenzene	106-46-7	-17.99	-24.37	NA
C375951	PFNA	375-95-1	-17.98	100000000	NA
C2385855	Mirex	2385-85-5	-17.95	100000000	NA
C95487	o-Cresol	95-48-7	-17.88	-20.78	NA
C95658	3,4-Dimethylphenol	95-65-8	-17.87	-21.49	NA
C78591	Isophorone	78-59-1	-17.86	-19.16	NA
C111773	Diethylene glycol monomethyl ether	111-77-3	-17.83	-15.64	NA
C112505	2-[2-(2-Ethoxyethoxy)ethoxy]ethanol	112-50-5	-17.83	-22.84	NA
C99978	N,N,4-Trimethylaniline	99-97-8	-17.73	-25.32	NA
C1918021	Picloram	1918-02-1	-17.61	2.54	NA
C95534	2-Methylaniline	95-53-4	-17.53	-20.67	NA
C77781	Dimethyl sulfate	77-78-1	-17.49	-10.45	NA
C335671	PFOA	335-67-1	-17.42	11.57	NA
C105544	Ethyl butyrate	105-54-4	-17.4	-18.57	NA
C112389	10-Undecenoic acid	112-38-9	-17.4	4.06	NA
C1596845	Daminozide	1596-84-5	-17.39	12.28	NA
C87627	2,6-Dimethylaniline	87-62-7	-17.39	-22.87	NA
C96093	Styrene oxide	96-09-3	-17.35	-22.01	NA
C50782	Aspirin	50-78-2	-17.33	9.3	NA
C95545	1,2-Phenylenediamine	95-54-5	-17.26	-18.97	NA
C106434	4-Chlorotoluene	106-43-4	-17.23	-23.12	NA
C106445	p-Cresol	106-44-5	-17.23	-20.41	NA
C103651	Propylbenzene	103-65-1	-17.22	-24.67	NA
C111466	Diethylene glycol	111-46-6	-17.22	-11.74	NA
C93652	Mecoprop	93-65-2	-17.2	0.82	NA
C2783940	FD&C Yellow 6	2783-94-0	-17.18	40.63	NA
C56815	Glycerol	56-81-5	-17.15	-7.41	NA
C1120714	1,3-Propane sultone	1120-71-4	-17.09	-12.51	NA
C96184	1,2,3-Trichloropropane	96-18-4	-17.09	-18.32	NA
C576261	2,6-Dimethylphenol	576-26-1	-17.08	-22.15	NA
C106490	4-Methylaniline	106-49-0	-17.06	-21.4	NA
C123319	Hydroquinone	123-31-9	-17.06	-17.8	NA
C95498	2-Chlorotoluene	95-49-8	-17.06	-23.13	NA
C12427382	Maneb	12427-38-2	-17.04	42.94	NA
C100516	Benzyl alcohol	100-51-6	-17.04	-19.99	NA
C94757	2,4-Dichlorophenoxyacetic acid	94-75-7	-17.02	0.9	NA
C96297	2-Butanone oxime	96-29-7	-16.99	-13.21	NA
C120718	2-Methoxy-5-methylaniline	120-71-8	-16.97	-23.94	NA
C622979	4-Methylstyrene	622-97-9	-16.97	-24.01	NA
C98011	Furfural	98-01-1	-16.95	-16.1	NA
C111966	Bis(2-methoxyethyl) ether	111-96-6	-16.82	-16.75	NA
C271896	2,3-Benzofuran	271-89-6	-16.75	-22.77	NA
C131704	Monobutyl phthalate	131-70-4	-16.66	4.95	NA
C121697	N,N-Dimethylaniline	121-69-7	-16.45	-22.56	NA
C7747355	5-Ethyl-1-aza-3,7-dioxabicyclo[3.3.0]octane	7747-35-5	-16.28	-11.6	NA
C95807	2,4-Diaminotoluene	95-80-7	-16.25	-21.79	NA
C334485	Decanoic acid	334-48-5	-16.24	7.71	NA
C90040	2-Anisidine	90-04-0	-16.13	-21.53	NA
C139139	Nitrilotriacetic acid	139-13-9	-16.11	55.88	NA
C95636	1,2,4-Trimethylbenzene	95-63-6	-16.09	-23.96	NA
C51285	2,4-Dinitrophenol	51-28-5	-15.99	0.89	NA
C101100	Cloprop	101-10-0	-15.94	1.64	NA
C112050	Nonanoic acid	112-05-0	-15.83	7.76	NA
C108441	3-Methylaniline	108-44-1	-15.82	-20.99	NA
C108452	1,3-Benzenediamine	108-45-2	-15.77	-19.1	NA
C108952	Phenol	108-95-2	-15.77	-17.45	NA
C127071	Hydroxyurea	127-07-1	-15.75	100000000	NA
C96480	4-Butyrolactone	96-48-0	-15.67	-11.74	NA
C108598	Dimethyl malonate	108-59-8	-15.65	-15.26	NA
C108941	Cyclohexanone	108-94-1	-15.65	-14.08	NA
C94746	MCPA	94-74-6	-15.63	1.04	NA
C110623	Pentanal	110-62-3	-15.61	-15.19	NA
C3871996	PFHS-K	3871-99-6	-15.6	29.73	NA
C55335063	Triclopyr	55335-06-3	-15.59	0.47	NA
C872504	N-Methyl-2-pyrrolidone	872-50-4	-15.59	-12.78	NA
C3252435	Dibromoacetonitrile	3252-43-5	-15.56	-16.85	NA
C115286	Chlorendic acid	115-28-6	-15.51	122.43	NA
C4418262	Sodium dehydroacetate	4418-26-2	-15.5	7.82	NA
C108678	1,3,5-Trimethylbenzene	108-67-8	-15.47	-23.06	NA
C140567	Fenaminosulf	140-56-7	-15.47	10.71	NA
C108930	Cyclohexanol	108-93-0	-15.36	-14.69	NA
C79447	Dimethylcarbamoyl chloride	79-44-7	-15.25	-13.61	NA
C627189	3-Bromo-1-propanol	627-18-9	-15.18	-13.79	NA
C84087014	Quinclorac	84087-01-4	-15.11	2.14	NA
C110805	2-Ethoxyethanol	110-80-5	-15.06	-11.58	NA
C108112	4-Methyl-2-pentanol	108-11-2	-15.05	-15.9	NA
C51796	Urethane	51-79-6	-14.73	-11.45	NA
C55185	N-Nitrosodiethylamine	55-18-5	-14.71	-14.4	NA
C77929	Citric acid	77-92-9	-14.67	61.06	NA
C107982	1-Methoxy-2-propanol	107-98-2	-14.56	-14.21	NA
C62237	4-Nitrobenzoic acid	62-23-7	-14.56	3.34	NA
C3337711	Asulam	3337-71-1	-14.1	22.32	NA
C57556	1,2-Propylene glycol	57-55-6	-14.09	100000000	NA
C16672870	Ethephon	16672-87-0	-14.08	13.21	NA
C307244	PFHxA	307-24-4	-14.05	6.78	NA
C1918009	Dicamba	1918-00-9	-14.03	2.84	NA
C124072	Octanoic acid	124-07-2	-13.8	8.94	NA
C123513	Isopentyl alcohol	123-51-3	-13.78	-13.57	NA
C79061	Acrylamide	79-06-1	-13.59	-8.32	NA
C556525	Glycidol	556-52-5	-13.42	-8.21	NA
C109864	2-Methoxyethanol	109-86-4	-13.19	-9.28	NA
C68122	N,N-Dimethylformamide	68-12-2	-13.1	100000000	NA
C149304	2-Mercaptobenzothiazole	149-30-4	-12.91	7.2	-0.786445804964184
C133904	Chloramben	133-90-4	-12.85	5.77	NA
C1702176	Clopyralid	1702-17-6	-12.79	7.15	NA
C149575	2-Ethylhexanoic acid	149-57-5	-12.64	12.58	NA
C59676	Nicotinic acid	59-67-6	-12.61	12.48	NA
C29420493	PFBS-K	29420-49-3	-12.6	5.75	NA
C87694	L-Tartaric acid	87-69-4	-12.53	61.82	NA
C2634335	1,2-Benzisothiazolin-3-one	2634-33-5	-12.32	13.97	0.725058083312436
C150130	4-Aminobenzoic acid	150-13-0	-12.29	13.92	NA
C79163	N-Methylacetamide	79-16-3	-12.27	100000000	NA
C66273	Methyl methanesulfonate	66-27-3	-12.19	-7.49	NA
C111148	Heptanoic acid	111-14-8	-12.14	11.5	NA
C123331	Maleic hydrazide	123-33-1	-12.04	14.03	NA
C127277536	Prohexadione-calcium	127277-53-6	-11.74	46.73	NA
C62759	N-Nitrosodimethylamine	62-75-9	-11.66	-11.17	NA
C99661	Valproic acid	99-66-1	-11.42	14.13	NA
C532321	Sodium benzoate	532-32-1	-11.25	13.72	NA
C128041	Sodium dimethyldithiocarbamate	128-04-1	-11.22	13.93	NA
C142621	Hexanoic acid	142-62-1	-11.1	14.11	NA
C3811732	Sodium (2-pyridylthio)-N-oxide	3811-73-2	-10.65	20.73	NA
C1934210	FD&C Yellow 5	1934-21-0	-10.53	100000000	NA
C75990	Dalapon	75-99-0	-9.79	11.31	NA
C145733	Endothal	145-73-3	-9.77	66.14	NA
C650511	Sodium trichloroacetate	650-51-1	-9.36	100000000	NA
C110441	Sorbic acid	110-44-1	-9.18	14.7	NA
C137428	Metam-sodium	137-42-8	-9.14	100000000	NA
C121915	1,3-Benzenedicarboxylic acid	121-91-5	-8.37	50.19	NA
C6915157	Malic acid	6915-15-7	-8.22	58.61	NA
C79436	Dichloroacetic acid	79-43-6	-7.73	100000000	NA
C107926	Butanoic acid	107-92-6	-7.11	18.05	NA
C124049	Hexanedioic acid	124-04-9	-5.73	53.06	NA
C110054	Di-tert-butyl peroxide	110-05-4	100000000	100000000	NA
C119619	Benzophenone	119-61-9	100000000	100000000	NA
C288880	1H-1,2,4-Triazole	288-88-0	100000000	100000000	NA
C3033770	N,N,N-Trimethyl(oxiran-2-yl)methanaminium chloride	3033-77-0	100000000	100000000	NA
C584134	4-Amino-1,2,4-triazole	584-13-4	100000000	100000000	NA
C614459	tert-Butyl perbenzoate	614-45-9	100000000	100000000	NA
C61825	Amitrole	61-82-5	100000000	100000000	NA
C78637	2,5-Dimethyl-2,5-di-(tert-butylperoxy)hexane	78-63-7	100000000	100000000	NA
C80159	Cumene hydroperoxide	80-15-9	100000000	100000000	NA
C80433	Dicumyl peroxide	80-43-3	100000000	100000000	NA
