# Supplementary material for: Structure-based virtual screening of CYP1A1 inhibitors: towards rapid tier-one assessment of potential developmental toxicants
Source: Arch Toxicol. 2021 Jun 28;95(9):3031–48. doi: 10.1007/s00204-021-03111-2 (PMC8380238; doi:10.1007/s00204-021-03111-2)
Supplement: Supplementary file 3 — Supplementary file3 (XLSX 14 KB) [file 204_2021_3111_MOESM3_ESM.xlsx]

## Sheet: Validation chemicals
CASRN	Chemical Name	Allo.Score	Ortho.Score	Substrate Study	CYP1A1 Assay
117620-77-6	3-Cyano-7-ethoxycoumarin	-26.85	-29.12	Yes	No
87687-02-3	7-Benzyloxyresorufin	-31.55	-40.14	Yes	No
57-88-5	Cholesterol	-25.4	287.5	Yes	No
50-23-7	Cortisol	-29.54	34.28	Yes	No
58-22-0	Testosterone	-26.27	4.34	Yes	No
73-31-4	Melatonin	-28.2	-31.79	Yes	No
68-96-2	17α-Hydroxyprogesterone	-30.8	41.92	Yes	No
53-43-0	Dehydroepiandrosterone	-25.72	-4.9	Yes	Yes
50-28-2	Estradiol	-26.27	-10.73	Yes	Yes
53-16-7	Estrone	-25.6	-10.08	Yes	Yes
57-83-0	Progesterone	-27.18	-5.05	Yes	Yes
120511-73-1	Anastrozole	-33.26	-20.23	No	Yes
80-05-7	Bisphenol A	-23.34	12.4	No	Yes
427-51-0	Cyproterone acetate	-26.99	1189.9	No	Yes
15183-37-6	Estetrol	-31.99	-10.69	No	Yes
50-27-1	Estriol	-28.45	-10.35	No	Yes
789-02-6	2,4'-DDT	-28.81	166.36	No	Yes
19774-82-4	Amiodarone hydrochloride	-49.07	1e+08	No	Yes
90357-06-5	Bicalutamide	-40.24	7.35	No	Yes
6055-19-2	Cyclophosphamide	-29.36	-20.88	No	Yes
431-03-8	Diacetyl	-18.39	-14.9	No	Yes
84-74-2	Dibutyl phthalate	-28.09	-39.02	No	Yes
84-66-2	Diethyl phthalate	-26.18	-30.92	No	Yes
123-35-3	β-Myrcene	-18.97	-26.89	No	Yes
65277-42-1	Ketoconazole	-42.41	235.2	No	Yes
106-50-3	p-Phenylenediamine	-15.89	-18.79	No	Yes
94-13-3	Propyl paraben	-22.9	-26.7	No	Yes
10540-29-1	Tamoxifen	-36.08	1e+08	No	Yes
17924-92-4	Zearalenone	-26.14	-1.51	No	Yes
